# Supplementary material for: Identification of anisomycin, prodigiosin and obatoclax as compounds with broad-spectrum anti-parasitic activity
Source: PLoS Negl Trop Dis. 2020 Mar 20;14(3):e0008150. doi: 10.1371/journal.pntd.0008150 (PMC7112225; doi:10.1371/journal.pntd.0008150)
Supplement: S1 Table — The EC50s for BCL-2 inhibitors for each parasite tested are shown. All concentrations are micromolar. (XLSX) [file pntd.0008150.s001.xlsx]

## Sheet: Sheet1
Supplementary Table 1: Potency of BCL-2 inhibitors against the parasite systems tested
Parasite	Venetoclax	Navitoclax	A-1331852	A-1210477	S63845
Entamoeba	no activity	no activity	no activity	no activity	no activity
Naegleria	no activity	no activity	30	no activity	no activity
Balamuthia (trophs)	no activity	no activity	no activity	no activity	no activity
Cryptosporidium	nt	5.9	3.8	11.6	16.8
Schistosoma	no activity	no activity	no activity	no activity	no activity
T. brucei	no activity	no activity	no activity	no activity	no activity
